# Supplementary material for: Lumicella, a new genus of the tribe Empoascini (Hemiptera, Cicadellidae, Typhlocybinae) from China
Source: Zookeys. 2013 Dec 17;(364):11–7. doi: 10.3897/zookeys.364.6618 (PMC3890661; doi:10.3897/zookeys.364.6618)
Supplement: XML Treatment for Lumicella [file zookeys.364.6618-treatment1.xml]

<!DOCTYPE tp:taxon-treatment
  PUBLIC "-//TaxonX//DTD Taxonomic Treatment Publishing DTD v0 20100105//EN" "tax-treatment-NSO.dtd">
<tp:taxon-treatment xmlns:tp="http://www.plazi.org/taxpub"><tp:treatment-meta><mixed-citation publication-type="journal"><person-group><name><surname>Lu</surname><given-names>Si-han</given-names></name><name><surname>Zhang</surname><given-names>Li</given-names></name><name><surname>Qiao</surname><given-names>Li</given-names></name><name><surname>Qin</surname><given-names>Dao-zheng</given-names></name></person-group><article-title><italic>Lumicella</italic>, a new genus of the tribe Empoascini (Hemiptera, Cicadellidae, Typhlocybinae) from China</article-title><source>Zookeys</source><day>17</day><month>12</month><year>2013</year><volume>2013</volume><issue>364</issue><fpage>11</fpage><lpage>17</lpage><pub-id pub-id-type="doi">10.3897/zookeys.364.6618</pub-id></mixed-citation></tp:treatment-meta><tp:nomenclature><tp:taxon-name>
                        <tp:taxon-name-part taxon-name-part-type="genus">Lumicella</tp:taxon-name-part>
                        <object-id xmlns:xlink="http://www.w3.org/1999/xlink" content-type="zoobank" xlink:type="simple">http://zoobank.org/1CF76EB3-99CB-441A-B1F4-10178954ED2A</object-id>
                        <object-id xmlns:xlink="http://www.w3.org/1999/xlink" xlink:type="simple">http://species-id.net/wiki/Lumicella</object-id>
                    </tp:taxon-name><tp:taxon-authority>Lu &amp; Qin</tp:taxon-authority><tp:taxon-status xmlns:xlink="http://www.w3.org/1999/xlink" xlink:type="simple">gen. n.</tp:taxon-status></tp:nomenclature><tp:treatment-sec sec-type="Type species"><title>Type species.</title><p><italic><tp:taxon-name>Lumicella rotundata</tp:taxon-name></italic> Lu &amp; Qin, sp. n., here designated.</p></tp:treatment-sec><tp:treatment-sec sec-type="Description"><title>Description.</title><p>Body small. Head with eyes broader than maximum width of pronotum (<xref ref-type="fig" rid="F1">Figs 1</xref>, <xref ref-type="fig" rid="F1">3</xref>). Vertex short, rounded anteriorly (<xref ref-type="fig" rid="F1">Figs 1</xref>, <xref ref-type="fig" rid="F1">3</xref>), profile of transition to face rounded (<xref ref-type="fig" rid="F1">Fig. 2</xref>), coronal suture long (<xref ref-type="fig" rid="F1">Figs 1</xref>, <xref ref-type="fig" rid="F1">3</xref>). Face narrow and slightly convex in profile, lateral frontal suture present (<xref ref-type="fig" rid="F1">Figs 2</xref>, <xref ref-type="fig" rid="F1">4</xref>). Forewing narrow, rounded apically, apical cells occupying less than one-third total length, all apical cell with separate bases, 2nd apical cell with margins subparallel but slightly broadened at apex, c and r cells nearly equal in width, narrower than m and cua cells; veins RP, MP’ arise from r cell and MP”+CuA’ from m cell (<xref ref-type="fig" rid="F2">Fig. 9</xref>). Hindwing with bifurcation point of CuA basad of coalescence of CuA with MP” (<xref ref-type="fig" rid="F2">Fig. 10</xref>).</p><fig id="F1" position="float" orientation="portrait"><label>Figures 1–8.</label><caption><p><italic><tp:taxon-name>Lumicella rotundata</tp:taxon-name></italic> sp. n. <bold>1</bold> male adult (abdomen removed), dorsal view <bold>2</bold> same, left lateral view <bold>3</bold> head and thorax, dorsal view <bold>4</bold> face <bold>5</bold> male genitalia, left lateral view <bold>6</bold> same, dorsal view <bold>7</bold> anal tube and anal styli, aedeagus, connective, paramere and subgenital plate, left lateral view <bold>8</bold> abdominal apodemes.</p></caption><graphic xmlns:xlink="http://www.w3.org/1999/xlink" xlink:href="ZooKeys-364-011-g001.jpg" position="float" orientation="portrait" xlink:type="simple"/></fig><fig id="F2" position="float" orientation="portrait"><label>Figures 9–20.</label><caption><p><italic><tp:taxon-name>Lumicella rotundata</tp:taxon-name></italic> sp. n. <bold>9</bold> forewing <bold>10</bold> hindwing <bold>11</bold> male genitalia, left lateral view <bold>12</bold>, pygofer side and ventral pygofer appendage, left lateral view <bold>13</bold> ventral pygofer appendage, left lateral view <bold>14</bold> anal tube and anal styli, left lateral view <bold>15</bold> aedeagus, left lateral view <bold>16</bold> same, dorsal view <bold>17</bold> connective <bold>18</bold> subgenital plate <bold>19</bold> subgenital plate and paramere, dorsal view <bold>20</bold> paramere.</p></caption><graphic xmlns:xlink="http://www.w3.org/1999/xlink" xlink:href="ZooKeys-364-011-g002.jpg" position="float" orientation="portrait" xlink:type="simple"/></fig><p>Male basal abdominal sternal apodemes developed, apically rounded and parallel sided (<xref ref-type="fig" rid="F1">Fig. 8</xref>). Male pygofer elongate, strongly narrowing caudad, terminally with rigid microsetae on each side of lobe, ventral appendage present (<xref ref-type="fig" rid="F1">Figs 5</xref>, <xref ref-type="fig" rid="F1">6</xref>, <xref ref-type="fig" rid="F2">11–13</xref>), dorsal <!--PageBreak-->bridge short, less sclerotized in middle dorsocaudad (<xref ref-type="fig" rid="F1">Fig. 6</xref>). Subgenital plate much exceeding pygofer side, A-group setae distinct, C-group setae arranged in a single row and reaching apex of plate (<xref ref-type="fig" rid="F1">Figs 5</xref>, <xref ref-type="fig" rid="F2">11</xref>, <xref ref-type="fig" rid="F2">18</xref>, <xref ref-type="fig" rid="F2">19</xref>). Paramere slim, apophysis bearing prominent dentifer and a few slender setae (<xref ref-type="fig" rid="F1">Figs 5</xref>, <xref ref-type="fig" rid="F1">7</xref>, <xref ref-type="fig" rid="F2">11</xref>, <xref ref-type="fig" rid="F2">19</xref>, <xref ref-type="fig" rid="F2">20</xref>). Connective lamellate (<xref ref-type="fig" rid="F2">Fig. 17</xref>). Aedeagus without dorsal apodeme, preatrium well developed, shaft tubular and curved twice, gonopore apical on ventral side (<xref ref-type="fig" rid="F2">Figs 15</xref>, <xref ref-type="fig" rid="F2">16</xref>). Anal tube process curved and narrowed terminally (<xref ref-type="fig" rid="F1">Figs 5</xref>, <xref ref-type="fig" rid="F1">7</xref>, <xref ref-type="fig" rid="F2">11</xref>, <xref ref-type="fig" rid="F2">14</xref>).</p></tp:treatment-sec><tp:treatment-sec sec-type="Etymology"><title>Etymology.</title><p>The generic name is an arbitrary combination of letters, and is regarded as feminine.</p></tp:treatment-sec><tp:treatment-sec sec-type="Discussion"><title>Discussion.</title><p>In <italic><tp:taxon-name>Alebroides</tp:taxon-name></italic> Matsumura group, the new genus is similar to <italic><tp:taxon-name>Ghauriana</tp:taxon-name></italic> Thapa, <italic><tp:taxon-name>Membranacea</tp:taxon-name></italic> Qin &amp; Zhang, <italic><tp:taxon-name>Dattasca</tp:taxon-name></italic> Dworakowska, <italic><tp:taxon-name>Luvila</tp:taxon-name></italic> Dworakowska, <italic><tp:taxon-name>Szara</tp:taxon-name></italic> Dworakowska, <italic><tp:taxon-name>Szuletaia</tp:taxon-name></italic> Dworakowska, <italic><tp:taxon-name>Luodianasca</tp:taxon-name></italic> Qin &amp; Zhang, <italic><tp:taxon-name>Nikkotettix</tp:taxon-name></italic> Matsumura and <italic><tp:taxon-name>Znana</tp:taxon-name></italic> Dworakowska in having veins RP, MP’ of forewing arise from r cell and MP”+CuA’ from m cell, all apical cells in fore wing having separate bases (in <italic><tp:taxon-name>Nikkotettix</tp:taxon-name></italic> and <italic><tp:taxon-name>Znana</tp:taxon-name></italic>, 3rd apical cell stalked or sessile) and CuA in the hindwing branched apically. However, this new genus differs from <italic><tp:taxon-name>Membranacea</tp:taxon-name></italic>, <italic><tp:taxon-name>Luodianasca</tp:taxon-name></italic>, <italic><tp:taxon-name>Luvila</tp:taxon-name></italic> and <italic><tp:taxon-name>Szara</tp:taxon-name></italic> in the presence of the ventral pygofer appendage (ventral pygofer appendage absent in these four genera), from <italic><tp:taxon-name>Dattasca</tp:taxon-name></italic> and <italic><tp:taxon-name>Szuletaia</tp:taxon-name></italic> in having bifurcation point of CuA basad of coalescence of CuA with MP” (apicad of coalescence of CuA with MP” in <italic><tp:taxon-name>Dattasca</tp:taxon-name></italic> and <italic><tp:taxon-name>Szuletaia</tp:taxon-name></italic>),from <italic><tp:taxon-name>Znana</tp:taxon-name></italic> in having coronal suture not reaching apex of vertex (surpassing apex of vertex and reaching the level of ocelli on face in <italic><tp:taxon-name>Znana</tp:taxon-name></italic>); from <italic><tp:taxon-name>Ghauriana</tp:taxon-name></italic> in the subgenital plate having A-group setae (A-group setae undifferentiated in <italic><tp:taxon-name>Ghauriana</tp:taxon-name></italic>), from <italic><tp:taxon-name>Nikkotettix</tp:taxon-name></italic> in the absence of ventral process at the base of aedeagal shaft (with ventral process at the base of aedeagal shaft in <italic><tp:taxon-name>Nikkotettix</tp:taxon-name></italic>). The new genus also differs from <italic><tp:taxon-name>Membranacea</tp:taxon-name></italic> in the presence of anal tube appendage (anal tube appendage absent in <italic><tp:taxon-name>Membranacea</tp:taxon-name></italic>) and from <italic><tp:taxon-name>Luvila</tp:taxon-name></italic> in having the C-group setae of subgenital plate arranged in a single row subbasally (C-group setae arranged in two rows subbasally in <italic><tp:taxon-name>Luvila</tp:taxon-name></italic>).</p></tp:treatment-sec><tp:treatment-sec sec-type="Distribution"><title>Distribution.</title><p>China (Fujian).</p></tp:treatment-sec></tp:taxon-treatment>
