# Supplementary material for: Lumicella, a new genus of the tribe Empoascini (Hemiptera, Cicadellidae, Typhlocybinae) from China
Source: Zookeys. 2013 Dec 17;(364):11–7. doi: 10.3897/zookeys.364.6618 (PMC3890661; doi:10.3897/zookeys.364.6618)
Supplement: XML Treatment for Lumicella rotundata [file zookeys.364.6618-treatment2.xml]

<!DOCTYPE tp:taxon-treatment
  PUBLIC "-//TaxonX//DTD Taxonomic Treatment Publishing DTD v0 20100105//EN" "tax-treatment-NSO.dtd">
<tp:taxon-treatment xmlns:tp="http://www.plazi.org/taxpub"><tp:treatment-meta><mixed-citation publication-type="journal"><person-group><name><surname>Lu</surname><given-names>Si-han</given-names></name><name><surname>Zhang</surname><given-names>Li</given-names></name><name><surname>Qiao</surname><given-names>Li</given-names></name><name><surname>Qin</surname><given-names>Dao-zheng</given-names></name></person-group><article-title><italic>Lumicella</italic>, a new genus of the tribe Empoascini (Hemiptera, Cicadellidae, Typhlocybinae) from China</article-title><source>Zookeys</source><day>17</day><month>12</month><year>2013</year><volume>2013</volume><issue>364</issue><fpage>11</fpage><lpage>17</lpage><pub-id pub-id-type="doi">10.3897/zookeys.364.6618</pub-id></mixed-citation></tp:treatment-meta><tp:nomenclature><tp:taxon-name>
                        <tp:taxon-name-part taxon-name-part-type="genus">Lumicella</tp:taxon-name-part>
                        <tp:taxon-name-part taxon-name-part-type="species">rotundata</tp:taxon-name-part>
                        <object-id xmlns:xlink="http://www.w3.org/1999/xlink" content-type="zoobank" xlink:type="simple">http://zoobank.org/771BE1DE-E369-4879-A4E0-08276BF30F46</object-id>
                        <object-id xmlns:xlink="http://www.w3.org/1999/xlink" xlink:type="simple">http://species-id.net/wiki/Lumicella_rotundata</object-id>
                    </tp:taxon-name><tp:taxon-authority>Lu &amp; Qin</tp:taxon-authority><tp:taxon-status xmlns:xlink="http://www.w3.org/1999/xlink" xlink:type="simple">sp. n.</tp:taxon-status><xref ref-type="fig" rid="F1">Figs 1</xref><xref ref-type="fig" rid="F2">–20</xref></tp:nomenclature><tp:treatment-sec sec-type="Description"><title>Description.</title><p>Body length: Male 3.7–3.9mm.</p><p>General colour variable: lighter coloured specimens yellow to ochre-yellow. Vertex with borders at eyes creamy-yellowish, semilunar patch mesocaudad of ocelli creamy. Face and basal antennal segments light yellow. Eyes blackish-brown. Disc of pronotum golden-yellow, irregular arch of hypodermal pattern light-yellow in addition to three large creamy patches along anterior margin. Centre of scutellum sordid cream, scutoscutellar sulcus beige. Darker specimens brown to sordid brown, semilunar patch <!--PageBreak-->mesocaudad of ocelli, borders at eyes, genae, patches on pronotum and centrally on scutellum, sordid cream.</p><p>Male genitalia: Basal sternal abdominal apodemes exceeding half of segment 4 (<xref ref-type="fig" rid="F1">Fig. 8</xref>). Male pygofer with about 16 rigid setae on outer and inner surface of lobe, ventral pygofer appendage slim and bent caudodorsad near base, surpassing caudal margin of lobe, tapering and sculptured with depressions subapically (<xref ref-type="fig" rid="F1">Figs 5</xref>, <xref ref-type="fig" rid="F2">11–13</xref>). Subgenital plate with nearly same width in basal third, apical 2/3 gradually narrowing towards apex, A-group setae (3–4) rigid, B-group seate (15-17) small, roughly uniseriate along dorsal margin in apical half, C-group setae (13–14) arising near base of plate, sharply terminated, D-group setae roughly bi- or tri-seriate, starting caudad of C-group setae (<xref ref-type="fig" rid="F1">Figs 5</xref>, <xref ref-type="fig" rid="F2">11</xref>, <xref ref-type="fig" rid="F2">18</xref>, <xref ref-type="fig" rid="F2">19</xref>). Paramere sinuate in caudal part, apically bearing 3 big teeth preceded by ca. 6 fine setae and few sensory pits (<xref ref-type="fig" rid="F1">Figs 5</xref>, <xref ref-type="fig" rid="F2">11</xref>, <xref ref-type="fig" rid="F2">19</xref>, <xref ref-type="fig" rid="F2">20</xref>). Connective narrowing to deeply emarginate apex (<xref ref-type="fig" rid="F2">Fig. 17</xref>). Aedeagal shaft tubular, <!--PageBreak-->longer than preatrium, in profile its middle part right-angled and curved caudoventrad followed by vertical apical region, gonopore large on ventral side, in ventral view aedeagus with rounded apex (<xref ref-type="fig" rid="F1">Figs 5</xref>, <xref ref-type="fig" rid="F2">11</xref>, <xref ref-type="fig" rid="F2">15</xref>, <xref ref-type="fig" rid="F2">16</xref>). Anal tube process well sclerotized, <!--PageBreak-->originating subapically from ventral margin of anal tube, nearly reaching 1/3 height of pygofer (<xref ref-type="fig" rid="F1">Figs 5</xref>, <xref ref-type="fig" rid="F2">11</xref>, <xref ref-type="fig" rid="F2">14</xref>).</p></tp:treatment-sec><tp:treatment-sec sec-type="Type material"><title>Type material.</title><p><bold>Holotype.</bold> ♂ (NWAFU), China, Fujian Province, Wuyi Mountain, 17 Aug 2008, coll. X. Gao and X. T. Li. <bold>Paratypes.</bold> 4♂♂(NWAFU), same data as holotype; 1♂(NWAFU), China, Fujian Province, Wuyi Mountain, 17 Sept 1980, coll. T. Chen; 10♂♂ (NWAFU), China, Fujian Province, Wuyi Mountain, 17 Aug 1984, coll. Z. X. Cui.</p></tp:treatment-sec><tp:treatment-sec sec-type="Etymology"><title>Etymology.</title><p>The name is derived from the Latin word “rotundus” (round), which refers to the rounded apex of the aedeagal shaft.</p></tp:treatment-sec><tp:treatment-sec sec-type="Distribution"><title>Distribution.</title><p>Known only from the type locality in Fujian Province in southeastern China.</p></tp:treatment-sec><tp:treatment-sec sec-type="Host plant"><title>Host plant.</title><p>Unknown.</p></tp:treatment-sec><tp:treatment-sec><!--Section generated to contain objects referenced in tp:taxon-treatment.--><fig id="F1" position="float" orientation="portrait"><label>Figures 1–8.</label><caption><p><italic><tp:taxon-name>Lumicella rotundata</tp:taxon-name></italic> sp. n. <bold>1</bold> male adult (abdomen removed), dorsal view <bold>2</bold> same, left lateral view <bold>3</bold> head and thorax, dorsal view <bold>4</bold> face <bold>5</bold> male genitalia, left lateral view <bold>6</bold> same, dorsal view <bold>7</bold> anal tube and anal styli, aedeagus, connective, paramere and subgenital plate, left lateral view <bold>8</bold> abdominal apodemes.</p></caption><graphic xmlns:xlink="http://www.w3.org/1999/xlink" xlink:href="ZooKeys-364-011-g001.jpg" position="float" orientation="portrait" xlink:type="simple"/></fig><fig id="F2" position="float" orientation="portrait"><label>Figures 9–20.</label><caption><p><italic><tp:taxon-name>Lumicella rotundata</tp:taxon-name></italic> sp. n. <bold>9</bold> forewing <bold>10</bold> hindwing <bold>11</bold> male genitalia, left lateral view <bold>12</bold>, pygofer side and ventral pygofer appendage, left lateral view <bold>13</bold> ventral pygofer appendage, left lateral view <bold>14</bold> anal tube and anal styli, left lateral view <bold>15</bold> aedeagus, left lateral view <bold>16</bold> same, dorsal view <bold>17</bold> connective <bold>18</bold> subgenital plate <bold>19</bold> subgenital plate and paramere, dorsal view <bold>20</bold> paramere.</p></caption><graphic xmlns:xlink="http://www.w3.org/1999/xlink" xlink:href="ZooKeys-364-011-g002.jpg" position="float" orientation="portrait" xlink:type="simple"/></fig></tp:treatment-sec></tp:taxon-treatment>
